# Supplementary material for: FACE-Q for Measuring Patient-reported Outcomes after Facial Skin Cancer Surgery: Cross-cultural Validation
Source: Plast Reconstr Surg Glob Open. 2024 Apr 29;12(4):e5771. doi: 10.1097/GOX.0000000000005771 (PMC11057807; doi:10.1097/GOX.0000000000005771)
Supplement: Supplementary file 4 [file gox-12-e5771-s004.xlsx]

## Sheet: Blad1
Cancer worry			Satisfaction with facial appearance			Appearance-related psychosocial distress			Satisfaction with appearance information			Appraisal of scars
$w1			$a1			$d2			$i1			$`Item 1`
a b1 b2 b3			a b1 b2 b3			a b1 b2 b3			a b1 b2 b3			a b1 b2 b3
par 1 -1.887 -0.828 2.945			par 1 -5.023 -4.584 0.461			par 1 0.974 1.320 3.844			par 1 -5.186 -3.302 1.164			par 1 -4.605 -2.294 -0.825
CI_2.5 NA -2.357 -1.210 2.495			CI_2.5 NA -5.757 -5.054 0.127			CI_2.5 NA 0.483 0.746 3.151			CI_2.5 NA -5.809 -3.733 0.793			CI_2.5 NA -5.369 -2.827 -1.275
CI_97.5 NA -1.417 -0.445 3.394			CI_97.5 NA -4.288 -4.114 0.795			CI_97.5 NA 1.466 1.894 4.536			CI_97.5 NA -4.563 -2.870 1.536			CI_97.5 NA -3.841 -1.760 -0.376
$w2			$a2			$d3			$i2			$`Item 2`
a b1 b2 b3			a b1 b2 b3			a b1 b2 b3			a b1 b2 b3			a b1 b2 b3
par 1 -2.037 -1.072 2.833			par 1 -5.066 -5.204 0.318			par 1 1.266 1.872 4.287			par 1 -5.468 -3.520 1.193			par 1 -4.761 -3.238 -0.353
CI_2.5 NA -2.525 -1.460 2.394			CI_2.5 NA -5.895 -5.742 -0.013			CI_2.5 NA 0.778 1.279 3.520			CI_2.5 NA -6.131 -3.959 0.822			CI_2.5 NA -5.610 -3.807 -0.787
CI_97.5 NA -1.549 -0.685 3.272			CI_97.5 NA -4.237 -4.665 0.649			CI_97.5 NA 1.754 2.465 5.053			CI_97.5 NA -4.805 -3.081 1.564			CI_97.5 NA -3.913 -2.668 0.080
$w3			$a3			$d4			$i3			$`Item 3`
a b1 b2 b3			a b1 b2 b3			a b1 b2 b3			a b1 b2 b3			a b1 b2 b3
par 1 -1.327 -0.162 3.201			par 1 -5.328 -4.458 0.424			par 1 2.019 1.841 4.478			par 1 -5.625 -3.297 1.292			par 1 -4.569 -2.933 -0.383
CI_2.5 NA -1.753 -0.539 2.720			CI_2.5 NA -6.084 -4.914 0.090			CI_2.5 NA 1.492 1.202 3.678			CI_2.5 NA -6.293 -3.724 0.918			CI_2.5 NA -5.373 -3.484 -0.819
CI_97.5 NA -0.902 0.214 3.683			CI_97.5 NA -4.573 -4.003 0.757			CI_97.5 NA 2.546 2.479 5.279			CI_97.5 NA -4.957 -2.870 1.666			CI_97.5 NA -3.765 -2.382 0.054
$w4			$a4			$d5			$i4			$`Item 4`
a b1 b2 b3			a b1 b2 b3			a b1 b2 b3			a b1 b2 b3			a b1 b2 b3
par 1 -1.001 0.116 2.913			par 1 -5.296 -3.751 1.308			par 1 2.545 2.331 4.885			par 1 -5.621 -2.926 1.723			par 1 -3.738 -3.165 -0.452
CI_2.5 NA -1.411 -0.266 2.444			CI_2.5 NA -5.971 -4.151 0.960			CI_2.5 NA 1.996 1.642 3.986			CI_2.5 NA -6.268 -3.335 1.339			CI_2.5 NA -4.506 -3.748 -0.888
CI_97.5 NA -0.591 0.498 3.383			CI_97.5 NA -4.622 -3.351 1.656			CI_97.5 NA 3.093 3.020 5.784			CI_97.5 NA -4.973 -2.517 2.107			CI_97.5 NA -2.971 -2.582 -0.017
$w5			$a5			$d6			$i5			$`Item 5`
a b1 b2 b3			a b1 b2 b3			a b1 b2 b3			a b1 b2 b3			a b1 b2 b3
par 1 -1.325 -0.261 3.055			par 1 -5.568 -3.891 0.232			par 1 1.975 3.030 4.254			par 1 -5.587 -2.660 2.069			par 1 -4.515 -3.096 -0.395
CI_2.5 NA -1.755 -0.640 2.587			CI_2.5 NA -6.295 -4.305 -0.101			CI_2.5 NA 1.475 2.342 3.378			CI_2.5 NA -6.219 -3.058 1.677			CI_2.5 NA -5.329 -3.659 -0.830
CI_97.5 NA -0.896 0.118 3.524			CI_97.5 NA -4.841 -3.476 0.565			CI_97.5 NA 2.475 3.718 5.130			CI_97.5 NA -4.955 -2.262 2.461			CI_97.5 NA -3.702 -2.532 0.039
$w6			$a6			$d7			$i6			$`Item 6`
a b1 b2 b3			a b1 b2 b3			a b1 b2 b3			a b1 b2 b3			a b1 b2 b3
par 1 1.729 2.570 5.036			par 1 -4.957 -2.561 1.690			par 1 2.618 2.662 4.786			par 1 -4.870 -2.320 2.005			par 1 -4.361 -2.451 0.492
CI_2.5 NA 1.345 2.053 4.062			CI_2.5 NA -5.512 -2.913 1.331			CI_2.5 NA 2.072 1.951 3.869			CI_2.5 NA -5.426 -2.712 1.612			CI_2.5 NA -5.103 -2.956 0.051
CI_97.5 NA 2.113 3.087 6.011			CI_97.5 NA -4.402 -2.209 2.049			CI_97.5 NA 3.164 3.372 5.704			CI_97.5 NA -4.314 -1.929 2.398			CI_97.5 NA -3.620 -1.946 0.933
$w7			$a7			$d8			$GroupPars			$`Item 7`
a b1 b2 b3			a b1 b2 b3			a b1 b2 b3			MEAN_1 COV_11			a b1 b2 b3
par 1 1.034 2.448 4.342			par 1 -4.601 -2.919 1.96			par 1 3.496 4.336 5.213			par 0 8.243			par 1 -4.208 -2.230 0.528
CI_2.5 NA 0.668 1.970 3.559			CI_2.5 NA -5.143 -3.283 1.60			CI_2.5 NA 2.905 3.386 3.968			CI_2.5 NA 6.840			CI_2.5 NA -4.921 -2.727 0.085
CI_97.5 NA 1.400 2.926 5.125			CI_97.5 NA -4.058 -2.555 2.32			CI_97.5 NA 4.087 5.287 6.458			CI_97.5 NA 9.646			CI_97.5 NA -3.495 -1.734 0.972
$w8			$a8			$GroupPars						$`Item 8`
a b1 b2 b3			a b1 b2 b3			MEAN_1 COV_11						a b1 b2 b3
par 1 2.018 2.981 5.077			par 1 -4.791 -3.108 1.966			par 0 5.904						par 1 -4.553 -2.159 0.522
CI_2.5 NA 1.627 2.418 4.012			CI_2.5 NA -5.362 -3.478 1.606			CI_2.5 NA 4.217						CI_2.5 NA -5.292 -2.650 0.078
CI_97.5 NA 2.410 3.544 6.143			CI_97.5 NA -4.221 -2.739 2.326			CI_97.5 NA 7.592						CI_97.5 NA -3.813 -1.668 0.966
$w9			$a9									$GroupPars
a b1 b2 b3			a b1 b2 b3									MEAN_1 COV_11
par 1 2.016 3.416 5.510			par 1 -4.413 -2.303 2.357									par 0 6.533
CI_2.5 NA 1.628 2.818 4.195			CI_2.5 NA -4.909 -2.649 1.988									CI_2.5 NA 5.046
CI_97.5 NA 2.403 4.014 6.825			CI_97.5 NA -3.916 -1.957 2.725									CI_97.5 NA 8.019
$w10			$GroupPars
a b1 b2 b3			MEAN_1 COV_11
par 1 3.492 3.771 6.367			par 0 8.128
CI_2.5 NA 3.007 2.973 4.226			CI_2.5 NA 6.884
CI_97.5 NA 3.977 4.570 8.507			CI_97.5 NA 9.371
$GroupPars
MEAN_1 COV_11
par 0 4.407
CI_2.5 NA 3.464
CI_97.5 NA 5.349
