# Supplementary material for: FACE-Q for Measuring Patient-reported Outcomes after Facial Skin Cancer Surgery: Cross-cultural Validation
Source: Plast Reconstr Surg Glob Open. 2024 Apr 29;12(4):e5771. doi: 10.1097/GOX.0000000000005771 (PMC11057807; doi:10.1097/GOX.0000000000005771)
Supplement: Supplementary file 7 [file gox-12-e5771-s007.xlsx]

## Sheet: Sheet1
d1	d2	d3	d4	d5	d6	d7	d8	w1	w2	w3	w4	w5	w6	w7	w8	w9	w10	LT65	gender
3	3	2	3	2	2	3	1	3	3	3	3	3	2	2	2	3	2	1	2
3	0	0		0	0	0	0	1	1	1	0	1	0	0	0	0	0	0	2
2	2	2		1	1	2	1	2	2	2	2	2	1	2	2	2	1	0	2
3	0	0	0	0	0	0	0	2	1	0	0	1	0	0	0	0	0	0	2
1	0	0		0	0	0	0	2	2	2	2	1	0	0	0	0	0	0	2
3	2	1		0	0	2	0	2	2	1	2	2	0	1	0	1	0	0	1
3	0	0	0	0	0	0	0	2	2	2	0	0	0	0	0	0	0	0	1
3	0	0	0	0	3	0	0	3	3	3	1	2	1	3	1	1	0	1	1
3	0	0		0	0	0	0	1	1	0	1	1	0	0	0	0	0	0	1
3	0	0	0	0	0	0	0	2	2	1	2	1	0	0	0	0	0	0	1
3	0	0	0	0	0	0	0	0	0	0	0	0	0	0	0	0	0	1	2
3	0	0		0	0	0	0	2	2	2	1	1	0	1	0	0	0	0	1
2	0	0	0	0	0	0	0	3	2	2	1	2	0	0	0	0	0	0	1
2	1	0	0	0	0	1	0	2	0	1	0	0	0	0	0	0	0	0	2
3	1	1	1	0	1	0	0	2	2	2	2	2	0	1	0	1	0	0	2
3	3	0	0	0	0	0	0	2	2	2	0	0	0	0	0	0	0	0	1
3	0	0	0	0	0	0	0	2	2	2	2	2	0	1	0	0	0	0	2
3	3	3	3	3	3	3	3	0	0	0	0	0	0	0	0	0	0	0	1
2	1	1		1	1	1	0	2	2	1	1	2	0	0	0	0	0	0	1
3	0	0	2	0	0	2	0	1	0	0	0	2	0	0	0	0	0	0	2
3	0	0	0	0	0	0	0	2	1	2	1	2	0	0	0	0	0	0	2
3	0	0		0	0	0	0	2	3	2	1	2	0	0	0	0	0	1	2
3	3	3		3	3	2	2	3	2	3	0	2	0	3	2	0	2	1	2
2	2	1		2	3	2	1	2	3	2	2	2	2	1	1	2	2	0	1
3	0	1		0	0	0	0	2	2	2	2	2	0	1	0	1	0	0	1
3	0	0		0	0	0	0	2	2	2	2	2	0	0	0	2	0	0	2
3	0	0	0	0	0	0	0	2	2	2	1	2	0	1	1	0	0	0	1
3	0	0	1	0	0	0	0	2	2	1	1	2	0	1	0	0	0	0	2
1	1	1		1	1	0	0	2	2	2	2	2	1	0	0	2	0	1	1
3	2	2		2	2	2	0	2	0	1	0	0	0	0	0	0	0	0	2
3	0	0		0	0	0	0	2	2	2	2	2	0	1	0	1	0	0	1
3	0	0		0	0	0	0	2	2	1	0	0	0	0	0	0	0	0	2
3	0	0		0	0	0	0	1	2	2	0	2	0	0	0	0	0	1	2
3	0	0		0	0	0	0	0	2	0	1	0	0	0	0	0	0	0	2
3	2	0	1	0	0	0	0	2	2	2	2	2	0	0	0	1	0	0	2
3	2	1	2	2	2	2	0	3	3	3	2	2	2	2	2	0	1	1	2
2	1	1	1	0	0	0	0	3	3	3	2	3	2	2	2	1	1	0	1
3	0	1		0	0	0	0	0	0	0	0	0	0	0	2	0	0	1	1
3	0	0		0	0	0	0	2	2	2	0	3	2	2	0	0	0	0	2
3	0	0	0	0	0	0	0	3	3	2	2	2	0	1	0	0	0	1	2
3	0	0		0	0	0	0	2	2	1	1	1	1	1	1	1	1	0	2
2	2	2		2	2	2	2	2	2	2	2	2	2	2	2	2	2	0	1
3	3	0	0	0	0	0	0	2	2	2	3	2	0	1	0	1	0	0	2
2	1	1	1	0	0	0	0	3	3	3	3	3	2	2	1	1	0	0	2
1	1	0	0	0	0	0	0	1	2	2	2	1	0	1	0	0	0	0	2
3	0	0		1	0	0	0	3	3	3	3	3	1	3	1	3	0	0	2
3	2	1		1	1	1	0	2	2	2	1	2	0	1	0	0	0	0	1
3	0	0		0	0	0	0	2	0	2	1	1	0	0	0	0	0	0	2
3	3	2	2	2	0	0	0	3	3	3	3	2	2	2	0	0	0	0	2
																		0
3	0	0	0	0	0	0	0	2	1	2	1	1	0	0	0	0	0	0	2
3	0	0		0	0	0	0	2	2	2	2	2	0	1	1	1	0	0	2
3	0	0	0	0	0	0	0	2	2	2	2	2	2	1	1	0	0	0	1
3	0	0		0	0	0	0	1	2	0	2	2	0	0	0	0	0	0	1
3	0	0	0	0	0	0	0	2	0	2	2	0	0	1	0	0	0	1	1
3	0	0		0	0	0	0	0	0	1	0	1	0	1	0	0	0	0	1
2	1	1		0	0	1	0	3	3	3	2	3	2	2	0	2	0	0	1
2	0	0	0	0	0	0	0	1	2	2	0	1	0	0	0	0	0	1	2
3	0	0	0	0	0	0	0	1	0	0	2	1	0	0	0	0	0	1	2
1	0	0		0	0	0	0	1	0	1	1	1	0	0	0	0	0	1	1
3	1	0		0	0	0	0	2	2	2	2	2	1	1	0	0	0	1	1
2	2	1		1	0	0	0	2	3	2	1	2	0	1	0	1	0	1	2
3	0	0		0	0	0	0	1	2	2	2	2	0	0	0	2	0	1	1
3	0	0		0	0	0	0	0	0	0	0	0	0	0	0	0	0	0	1
2	1	1	0	0	0	0	0	3	2	2	2	1	1	1	1	0	0	0	2
3	2	2		0	1	0	0	3	3	3	3	3	0	2	1	0	0	1	2
3	0	0	0	0	0	0	0	0	0	0	1	1	0	0	0	0	0	1	1
3	0	0	0	0	0	0	0	1	0	1	0	0	0	0	0	0	0	0	2
3	0	0		0	0	0	0	1	1	0	1	1	0	0	0	0	0	1	2
2	0	0	0	0	0	0	0	0	1	0	0	0	0	0	0	0	0	1	1
2	1	1	0	0	0	0	0	1	3	2	3	2	0	2	2	0	0	0	1
3	0	0	0	0	0	0	0	3	3	3	3	3	1	2	0	2	0	0	2
3	2	2		2	2	2	0	2	2	2	2	2	1	1	1	1	0	1	1
3	0	0	1	0	0	0	0	2	2	2	2	2	1	1	0	0	0	1	2
3	1	3		2	1	1	0	1	1	1	1	1	0	0	0	0	0	0	1
3	0	0		0	0	0	0	2	3	3	3	3	1	2	3	2	0	0	1
3	0	0		0	0	0	0	2	2	1	1	2	0	0	0	0	0	0	2
2	2	2	0	0	0	0	1	2	2	2	2	2	1	2	0	0	1	0	2
3	0	3	0	0	0	0	0	0	0	0	0	1	0	0	0	0	0	0	2
3	0	0		0	0	0	0	1	2	1	1	1	0	0	0	0	0	0	1
																		0	1
3	0	0		0	0	0	0	2	2	2	1	2	0	0	0	1	1	0	1
3	0	0		1	0	0	0	3	3	2	2	3	0	0	0	2	0	0	2
3	0	0		0	0	0	0	1	1	0	0	0	0	0	0	0	0	0	2
3	2	2	0	0	0	0	0	2	2	2	2	2	2	2	2	0	0	1	2
3	0	0		0	0	0	0	2	2	2	2	3	0	0	0	0	0	0	2
0	0	0	0	0	0	0	0	2	2	2	2	3	0	2	1	0	0	0	1
2	2	1		1	1	1	1	1	1	2	2	2	0	0	0	1	0	0	2
3	2	0		0	0	0	0	2	2	2	2	2	0	0	0	1	0	0	1
3	0	0	0	0	0	0	0	1	2	0	0	1	0	0	0	0	0	0	1
3	0	0		0	0	0	0	2	2	2	1	0	0	0	0	0	0	0	1
3	0	2		0	0	0	0	2	2	2	2	3	0	0	0	0	0	0	1
3	0	0		0	0	0	0	3	3	3	3	3	0	2	0	0	0	0	1
3	0	0	0	0	0	0	0	3	2	3	2	3	2	2	2	0	1	0	2
3	0	0	0	0	0	0	0	0	2	0	1	2	0	0	0	0	0	1	2
0	0	0		0	0	0	0	2	1	1	1	0	0	0	0	0	0	0	1
3	2	2	0	0	0	0	0	2	3	2	3	2	0	1	0	0	0	1	2
2	0	0	0	0	0	0	0	0	0	0	0	0	0	0	0	0	0	0	2
2	1	2	2	2	1	2	2	3	3	3	3	3	2	2	2	1	1	0	1
2	2	0	0	0	0	0	0	2	3	2	2	2	1	0	0	1	0	1	2
3	1	1		0	0	0	0	2	1	1	1	2	0	0	0	0	0	1	2
3	0	0	0	0	0	0	0	1	2	2	0	2	0	0	0	0	0	0	2
2	0	0	0	0	0	0	0	2	1	1	1	1	0	0	0	0	0	0	2
3	0	0		0	0	0	0	0	0	0	0	0	0	0	0	0	0	0	1
1	2	2	1	2	0	0	0	1	2	0	0	0	0	0	0	0	0	0	1
3	1	0	0	0	0	0	0	2	2	2	2	2	2	2	1	1	0	1	2
3	1	0		0	0	0	0	2	1	2	1	1	0	0	0	0	0	0	1
3	2	2		2	2	2	0	3	3	3	3	3	3	3	2	0	0	1	2
1	1	1	1	0	0	0	0	2	2	2	2	2	0	2	1	0	0	0	1
2	2	2		1	1	1	0	1	1	1	2	1	0	1	0	0	0	0	1
3	3	0	0	0	0	0	0	1	1	1	0	1	0	0	0	0	0	0	2
1	1	1		1	1	1	0	2	2	1	0	0	2	1	1	1	0	1	1
2	0	0		0	0	0	0	2	2	2	2	2	1	1	0	0	0	0	1
3	1	2	1	0	0	0	0	2	2	2	1	2	0	0	0	0	0	1	1
3	2	0		0	0	0	0	2	2	2	3	2	1	1	1	1	1	1	2
1	1	0		0	0	0	0	2	2	1	2	2	0	1	0	0	0	0	2
3	0	0		0	0	0	0	1	1	0	2	1	0	0	0	0	0	0	1
3	1	1		0	0	0	0	2	3	2	2	2	0	2	0	0	0	0	1
3	0	0	0	0	0	0	0	1	3	1	3	3	0	1	0	0	0	0	2
3	0	3		0	0	0	0	2	2	2	3	2	0	0	0	2	0	1	1
2	2	1	1	1	1	2	0	1	1	1	1	1	0	0	0	0	0	0	2
3	2	2	2	0	2	0	0	2	0	0	0	0	0	0	0	0	0	1	1
3	0	0		0	0	0	0	3	2	3	1	3	3	3	2	1	1	1	2
3	0	0	1	0	0	0	0	2	2	2	1	1	0	0	0	0	0	0	2
3	0	0		0	0	1	0	2	2	1	1	1	1	1	1	0	0	0	2
1	1	1	1	1	1	1	1	0	0	0	0	0	0	0	0	0	0	0	2
3	0	0	0	0	0	0	0	1	2	2	0	2	0	0	0	0	0	1	2
3	0	1	0	0	0	0	0	1	1	2	2	2	0	0	0	3	2	0	1
3	0	0		0	0	0	0	2	1	1	2	2	1	1	1	1	0	1	2
2	2	2		3	3	0	0	1	2	2	3	2	2	2	3	1	2	0	1
3	2	1		0	0	0	0	1	1	1	0	1	0	0	0	0	0	1	2
2	2	1	0	0	0	0	0	3	2	2	2	2	0	1	1	0	0	0	2
3	0	0		0	0	0	0	2	3	2	3	1	2	0	1	0	0	0	1
3	0	0	0	0	0	0	0	1	1	1	0	1	0	0	0	0	0	1	1
3	2	2		1	1	1	0	1	1	1	1	2	0	0	1	0	0	0	1
3	0	0	0	0	0	0	0	2	2	2	3	2	1	1	1	0	0	1	1
2	0	0		0	0	0	0	2	2	0	0	2	0	0	0	0	0	0	1
3	0	0		0	0	0	0	1	0	0	0	2	0	0	0	0	0	1	1
3	0	1	1	1	1	0	0	1	2	1	1	2	1	1	1	1	1	0	1
3	2	1		1	1	1	0	1	1	1	0	1	0	0	0	0	0	0	2
3	0	0	0	0	0	0	0	2	2	2	2	2	2	2	0	0	0	0	2
1	1	1		1	1	1	1	1	1	1	1	1	1	1	1	1	1	0	1
3	0	0		0	0	0	0	1	2	1	2	1	1	1	0	0	0	0	1
3	0	0		0	0	0	0	2	2	2	1	2	2	0	0	1	0	0	1
3	0	0	0	0	0	0	0	2	2	1	1	2	0	1	0	0	0	0	1
3	0	0		0	0	0	0	2	2	2	2	2	0	0	0	0	0	0	2
3	0	0	0	0	0	0	0	2	1	1	1	2	0	0	0	0	0	0	2
2	0	0	0	0	0	0	0	0	0	0	0	0	0	0	0	0	0	0	1
2	2	2		1	1	1	1	2	2	2	2	2	0	1	1	1	1	0	1
3	0	0		0	0	0	0	1	1	1	0	1	0	0	0	0	0	0	1
3	0	0		0	0	0	0	2	2	2	2	2	0	0	0	1	0	0	1
3	3	3		3	3	2	0	3	1	3	1	3	1	2	2	1	0	0	2
2	2	0		0	0	2	0	3	3	3	3	3	3	3	2	1	0	0	1
2	0	0		0	0	0	0	2	1	2	1	1	1	1	1	1	1	1	2
3	0	0	0	0	0	0	0	2	1	1	1	0	0	0	0	1	0	0	2
2	2	0		0	0	0	0	3	3	3	3	3	1	3	0	0	0	0	2
3	0	0		0	0	0	0	1	1	1	2	2	0	0	0	0	0	1	2
3	0	0		0	0	0	0	1	1	1	1	1	0	0	0	0	0	1	2
1	0	0		0	0	0	3	0	0	0	0	0	0	0	0	0	0	0	1
3	0	0	0	0	0	0	0	0	0	0	0	0	0	0	0	0	0	0	1
2	2	2	2	2	2	2	2	2	2	2	1	1	1	1	1	1	1	0	2
2	1	0	0	0	0	0	0	2	2	2	1	1	0	1	0	0	0	1	2
1	0	0	0	0	0	0	0	1	0	0	1	1	0	0	0	0	0	1	1
3	0	0		0	0	0	0	0	0	0	0	0	0	0	0	0	0	0	1
3	2	1	1	0	0	0	0	2	2	2	2	3	0	1	0	0	0	1	2
2	0	0	0	0	0	0	0	2	2	0	0	1	0	0	0	0	0	0	1
3	0	0	0	0	0	0	0	2	2	2	2	2	0	0	0	0	0	0	2
3	2	2	2	1	1	1	0	2	2	2	2	2	0	0	1	1	0	1	1
3	0	0	0	0	0	0	0	0	1	0	0	0	0	0	0	0	0	1	1
3	0	1		0	0	0	0	1	1	1	0	2	0	0	0	0	0	0	1
3	0	0	0	0	0	0	0	2	2	2	2	2	2	2	1	0	0	0	1
3	3	3		3	3	3	2	3	3	2	3	2	2	2	1	0	0	0	2
3	0	0	0	0	0	0	0	0	2	0	0	0	0	0	0	0	0	0	2
2	1	1	2	1	1	2	0	1	1	1	1	1	1	1	1	1	1	0	1
3	0	0		0	0	0	0	2	2	2	2	2	0	0	0	0	0	0	2
3	2	0	0	0	0	0	0	3	3	3	3	3	2	1	2	0	0	1	2
3	0	0	0	0	0	0	0	1	1	1	0	0	0	0	0	0	0	0	2
3	1	1	0	0	0	0	0	2	1	3	0	0	0	0	0	0	0	1	2
3	0	1		0	0	0	0	1	1	1	0	0	0	0	0	0	0	0	1
2	2	2	2	2	1	1	0	1	1	1	0	1	1	0	2	0	0	1	2
3	0	3	0	0	0	0	0	0	2	0	2	2	0	0	0	0	0	0	1
3	0	0		0	0	0	0	2	2	1	1	2	0	0	0	1	0	0	1
3	0	0		0	0	0	0	2	2	1	1	2	0	0	0	0	0	1	2
3	0	0		0	0	0	0	1	1	1	1	1	1	1	1	1	1	1	2
2	1	1		1	1	1	0	2	2	1	2	2	0	0	0	1	0	0	1
3	0	0	0	0	0	0	0	2	2	2	2	2	0	0	0	0	0	0	1
3	0	2		0	0	0	0	0	0	0	0	0	0	0	0	0	0	0	2
3	0	0	0	0	0	0	0	2	2	2	0	0	0	0	0	0	0	0	2
3	2	0	2	0	2	0	0	2	2	2	2	2	3	0	0	0	0	1	2
3	0	0		0	0	0	0	2	1	2	2	2	0	1	0	0	0	0	1
3	0	0		0	0	0	0	2	2	2	1	2	0	0	0	0	0	0	1
3	0	0		0	0	0	0	0	0	0	0	0	0	0	0	0	0	0	1
2	2	2	2	2	2	1	0	2	2	2	2	2	0	0	0	1	0	1	2
3	2	2		2	2	2	0	2	2	2	2	3	0	2	0	0	0	0	1
2	1	0	2	2	1	2	2	3	3	3	3	2	2	3	2	0	0	0	1
1	3	2	0	0	0	2	0	3	3	3	0	2	0	1	0	0	0	0	2
2	2	2		0	0	2	0	3	3	3	0	3	1	1	1	0	0	0	2
2	1	1		0	2	2	0	2	2	2	1	2	0	0	0	0	0	0	1
3	1	0	1	2	1	0	0	0	0	0	0	0	0	0	0	0	0	1	1
2	1	1	1	1	1	1	0	1	2	1	1	2	1	1	2	2	2	0	2
2	0	3		0	0	0	0	2	1	2	0	1	0	0	0	0	0	1	1
3	0	0		0	0	0	0	2	3	2	3	3	1	1	1	1	0	0	1
3	0	0		0	0	0	0	3	3	2	1	2	0	0	0	0	0	1	2
3	0	1	0	0	0	0	0	0	2	2	2	0	0	2	0	0	0	1	2
0	0	0		0	0	0	0	1	2	2	2	2	1	1	1	1	1	0	1
3	0	0		0	0	0	0	3	1	2	2	2	2	3	2	0	0	0	2
3	0	0		0	0	0	0	2	2	1	2	2	0	0	0	0	0	0	1
3	0	0	0	0	0	0	0	2	2	2	2	2	0	2	0	0	0	0	2
3	0	0		0	0	0	0	2	2	1	2	2	0	0	0	0	0	0	1
2	2	0		0	1	0	0	1	1	1	0	0	0	0	0	0	0	1	2
3	0	0		0	0	0	0	0	0	0	0	0	0	0	0	0	0	0	1
3	0	0	0	0	0	0	0	2	2	2	1	1	0	0	0	0	0	0	2
3	0	0	0	0	0	0	0	2	2	2	2	2	1	1	1	0	0	1	2
3	2	0		0	0	0	0	2	2	0	0	0	0	0	0	0	0	0	1
2	0	0	0	0	0	0	0	1	1	1	1	1	1	1	1	0	0	0	1
0	0	1	0	0	0	0	1	3	3	3	3	3	3	3	3	2	0	0	2
3	3	1		0	0	0	0	2	2	2	2	2	1	1	0	0	0	0	2
3	2	2	3	0	0	1	0	2	2	2	2	2	2	0	0	0	0	0	1
0	0	0		0	0	0	0	1	2	1	1	2	0	1	0	0	0	0	1
3	2	2		1	2	2	0	3	3	3	3	3	2	2	2	2	2	1	2
3	2	0		0	0	0	0	2	2	2	2	2	0	1	0	0	0	0	1
3	0	0		0	0	0	0	2	2	2	2	2	0	0	0	0	0	0	2
2	0	0		0	0	0	0	2	1	2	1	2	0	0	0	0	0	0	2
3	0	0		0	0	0	0	3	3	3	3	3	2	3	1	0	0	0	2
2	3	2	1	1	1	2	0	2	3	2	1	2	1	1	1	1	0	0	2
3	0	0		0	0	0	0	2	2	2	2	2	0	0	0	0	0	0	1
3	0	0		0	0	0	0	2	0	1	2	2	0	0	0	0	0	0	1
3	1	1		1	0	0	0	2	1	1	2	2	1	0	1	0	0	0	2
3	0	0	0	0	0	0	0	2	2	1	0	1	0	0	0	0	0	0	1
3	0	0	0	0	0	0	0	3	2	3	2	3	2	2	1	2	0	1	1
3	0	0		0	0	0	0	2	2	2	1	1	0	0	0	0	0	0	2
3	0	0	0	0	0	0	0	1	3	1	3	1	1	1	0	0	0	1	1
3	3	3		3	3	3	2	2	2	2	2	2	2	1	1	1	1	0	2
3	2	0		0	0	0	0	3	3	2	3	3	1	2	1	1	0	1	1
3	0	0	0	0	0	0	0	1	1	1	1	1	0	0	0	0	0	1	2
3	0	0		0	0	0	0	2	2	2	2	2	0	1	0	1	1	0	1
3	1	0	0	0	0	0	0	2	2	2	2	3	1	1	1	0	0	0	1
3	0	0	0	0	0	0	0	2	2	2	0	0	0	0	0	0	0	0	2
3	0	0		0	0	0	0	0	0	0	0	1	0	0	0	0	0	0	1
2	2	1	1	1	1	1	1	2	2	2	2	2	1	1	1	0	0	1	2
2	1	2		0	0	0	0	0	0	0	0	0	0	0	0	0	0	0	2
2	1	1		1	1	0	0	3	3	3	3	3	1	1	1	1	1	0	2
2	1	1	1	0	0	0	0	2	2	1	3	2	0	0	0	2	1	0	1
2	1	0		0	1	1	0	2	2	2	1	1	0	2	1	1	0	0	2
3	0	0		0	0	0	0	2	2	2	2	2	0	1	0	1	0	0	1
3	0	0	0	0	0	0	0	3	3	3	3	3	2	1	2	0	2	0	2
3	0	0		0	0	0	0	2	2	2	2	2	1	1	1	1	1	0	2
3	0	0		0	0	0	0	2	2	2	0	1	0	0	0	0	0	1	1
3	2	2	0	0	1	0	0	2	2	2	3	2	1	2	0	1	0	1	1
3	0	0		0	0	0	0	3	3	3	3	2	1	1	0	2	0	1	1
3	2	0		0	0	0	0	2	2	1	1	1	0	1	1	1	0	0	2
3	0	0	0	0	0	0	0	2	2	2	2	2	0	0	0	0	0	0	2
3	0	0		0	0	0	0	2	2	2	1	2	0	1	0	0	0	1	2
2	0	0	0	0	0	0	0	2	2	1	1	2	0	0	0	0	0	0	2
3	0	0		0	0	0	0	3	1	2	1	1	1	0	0	0	0	0	1
3	0	0	0	0	0	0	0	2	2	2	2	2	1	1	1	1	0	1	1
3	0	0		0	0	0	0	0	0	0	0	0	0	0	0	0	0	1	2
3	2	2	0	0	0	0	0	2	2	2	2	2	0	0	0	0	0	1	2
3	2	1		1	1	0	0	2	2	2	2	2	1	1	1	1	1	1	2
3	1	0		0	0	0	0	2	2	2	1	3	1	1	0	0	0	0	1
