# Supplementary material for: FACE-Q for Measuring Patient-reported Outcomes after Facial Skin Cancer Surgery: Cross-cultural Validation
Source: Plast Reconstr Surg Glob Open. 2024 Apr 29;12(4):e5771. doi: 10.1097/GOX.0000000000005771 (PMC11057807; doi:10.1097/GOX.0000000000005771)
Supplement: Supplementary file 8 [file gox-12-e5771-s008.xlsx]

## Sheet: Sheet1
NL_1WPOSTOP_APPEARANCE_1	NL_1WPOSTOP_APPEARANCE_2	NL_1WPOSTOP_APPEARANCE_3	NL_1WPOSTOP_APPEARANCE_4	NL_1WPOSTOP_APPEARANCE_5	NL_1WPOSTOP_APPEARANCE_6	NL_1WPOSTOP_APPEARANCE_7	NL_1WPOSTOP_APPEARANCE_8	NL_1WPOSTOP_APPEARANCE_9	NL_1WPOSTOP_PSYCHOSOCIAL_1	NL_1WPOSTOP_PSYCHOSOCIAL_2	NL_1WPOSTOP_PSYCHOSOCIAL_3	NL_1WPOSTOP_PSYCHOSOCIAL_4	NL_1WPOSTOP_PSYCHOSOCIAL_5	NL_1WPOSTOP_PSYCHOSOCIAL_6	NL_1WPOSTOP_PSYCHOSOCIAL_7	NL_1WPOSTOP_PSYCHOSOCIAL_8	NL_1WPOSTOP_SCARS_1	NL_1WPOSTOP_SCARS_2	NL_1WPOSTOP_SCARS_3	NL_1WPOSTOP_SCARS_4	NL_1WPOSTOP_SCARS_5	NL_1WPOSTOP_SCARS_6	NL_1WPOSTOP_SCARS_7	NL_1WPOSTOP_SCARS_8	NL_1WPOSTOP_INFORMATION_APPEARANCE_1	NL_1WPOSTOP_INFORMATION_APPEARANCE_2	NL_1WPOSTOP_INFORMATION_APPEARANCE_3	NL_1WPOSTOP_INFORMATION_APPEARANCE_4	NL_1WPOSTOP_INFORMATION_APPEARANCE_5	NL_1WPOSTOP_INFORMATION_APPEARANCE_6	agey	LT65
3	3	2	2	2	1	2	1	1	3	3	3	2	2	3	3	0	3	3	3	3	3	3	3	2	3	3	3	2	2	2	82.0281	0
3	3	3	3	3	3	3	3	3	3	0	0		0	0	0	0	3	3	3	3	3	3	3	2	3	3	3	3	3	3	70.0746	0
2	2	2	2	2	2	2	2	2	3	0	0		0	0	0	0	3	3	3	3	3	3	2	2	2	2	2	2	2	2	69.0999	0
2	3	3	3	3	3	2	2	3	3	0	0	0	0	0	0	0	2	2	2	3	3	3	3	3	3	3	4	2	2	4	73.9049	0
2	2	2	2	2	1	1	2	2	2	2	1		1	1	1	0	3	3	3	3	3	3	3	3	2	2	2	2	1	2	53.9541	1
3	3	3	3	3	3	3	3	3	3	0	0	0	0	0	0	0	3	3	3	3	3	3	3	3	4	4	4	4	4	4	68.4757	0
2	3	3	2	2	2	2	2	2	3	2	1	1	1	1	1	0	1	3	1	1	0	1	1	1	4	4	4	4	4	4	64.7194	1
2	2	2	2	2	2	2	2	2	2	0	0		0	0	0	0	2	2	2	2	2	2	2	2	2	2	2	2	2	2	73.7296	0
2	2	2	2	2	2	2	2	2	3	0	0		0	0	0	0	3	3	3	3	3	3	3	3	3	3	3	3	3	3	68.6263	0
2	2	1	1	2	1	1	2	0	2	1	0		0	1	0	0	3	2	2	2	1	1	1	2	2	2	3	3	3	3	70.5921	0
2	2	2	2	1	2	2	2	2	3	0	0	3	0	0	0	0	3	3	3	3	3	3	3	3	2	2	2	2	2	2	69.6612	0
3	3	3	2	3	3	3	3	2	3	0	0		0	0	0	0	3	3	3	3	3	3	3	3	3	3	3	3	2	3	66.6003	0
3	3	3	3	3	3	3	3	3	3	0	0	3	0	0	0	0	3	3	3	3	3	3	3	2	3	3	2	2	2	2	80.7002	0
3	3	3	2	3	2	2	2	2	3	0	0	0	0	0	0	0	3	3	3	3	3	3	3	2	4	4	3	4	4	3	64.1636	1
2	2	2	2	3	2	2	2	2	3	0	0	0	0	0	0	0	2	2	2	2	2	2	2	1	3	3	3	3	3	3	56.0157	1
2	2	2	2	2	2	2	2	2	3	1	1	1	1	1	1	0	2	2	2	2	2	2	2	1	2	2	2	2	2	2	62.6441	1
3	3	3	3	3	3	3	3	3	3	0	0		0	0	0	0	3	3	3	3	3	3	3	3	3	3	3	3	3	3	53.5079	1
2	2	1	1	1	1	1	0	0	3	3	2		1	2	1	2	1	1	1	2	1	3	1	1	1	2	3	2	1	0	62.3073	1
2	2	2	2	2	2	2	2	2	3	0	0	2	0	1	0	0	2	3	2	2	2	2	2	2	2	2	3	3	3	3	62.9589	1
3	3	3	3	3	3	3	3	3	3	0	0		0	0	0	0	3	3	3	2	3	3	2	2	2	2	2	2	2	2	84.4675	0
2	2	2	2	2	1	2	2	2	2	1	0		0	0	0	0	3	2	2	2	2	2	2	2	2	2	2	1	1	1	44.525	1
3	2	2	2	2	2	2	2	2	3	0	0	0	0	0	0	0	2	3	3	3	3	3	3	3	2	2	2	2	2	2	63.9172	1
2	2	2	1	1	1	1	1	1	3	2	2	2	1	1	1	1	2	2	2	2	3	2	2	1	4	4	4	4	4	4	53.0068	1
3	3	3	2	3	2	3	3	3	3	0	0	0	0	0	0	0	3	3	3	3	3	2	2	2	4	4	3	3	3	4	75.8515	0
2	2	3	2	2	2	2	2	2	3	1	1	1	1	1	0	0	2	2	2	2	2	3	2	2	3	3	3	2	2	2	61.4613	1
3	3	3	2	3	1	2	2	2	3	0	2		0	0	0	0	3	3	3	3	3	2	2	3	3	3	3	3	3	3	50.1841	1
3	3	3	3	3	3	3	3	3	3	1	0		0	0	0	0	3	3	3	3	3	2	3	3	3	3	3	3	3	3	79.8077	0
3	3	3	3	3	3	3	3	3	3	0	0		0	0	0	0	3	3	3	3	3	3	3	2	0	0	0	0	0	0	63.1287	1
2	2	3	3	3	3	2	2	2	3	0	0		0	0	0	0	1	1	1	2	2	1	2	1	2	2	2	2	2	3	77.037	0
3	3	3	3	3	3	3	3	3	3	0	0		0	0	0	0	3	2	2	2	2	2	1	1	3	3	3	3	3	3	68.5359	0
2	2	2	2	2	2	2	2	1	3	2	1		0	0	0	0	3	3	1	3	1	2	2	2	1	2	2	1	1	1	85.3546	0
3	3	3	3	3	3	3	3	2	3	0	0	0	0	0	0	0	2	3	2	3	3	3	3	3	3	3	3	3	3	3	72.7769	0
2	2	2	2	2	1	2	2	2	2	1	1		1	1	1	0	3	3	3	3	3	3	2	2	2	2	2	2	2	2	73.7926	0
2	2	2	2	2	2	2	2	2	2	2	0		0	0	0	0	2	2	2	2	2	2	2	2	2	2	2	2	2	2	73.8857	0
3	3	3	3	3	3	3	3	3	3	0	0	0	0	0	0	0	3	3	3	2	3	3	3	3	2	3	3	2	2	2	66.614	0
3	3	3	3	3	3	3	3	3	3	0	0		0	0	0	0	3	2	2	3	3	3	2	2	3	3	3	3	3	3	86.0034	0
2	2	2	2	2	2	2	2	2	3	0	0		0	0	0	0	3	3	3	3	3	2	2	2	3	3	3	3	3	3	70.1376	0
3	3	3	3	3	3	3	3	3	3	3	3		3	3	3	3	3	3	3	3	3	3	3	3	3	3	3	3	3	3	75.5257	0
3	3	3	3	3	3	2	2	3	3	0	0		0	0	0	0	1	3	3	3	3	3	3	3	2	2	2	2	2	3	68.9411	0
2	2	2	2	1	3	2	2	2	3	2	1		0	0	0	0	1	3	1	1	1	0	1	1	2	3	3	3	2	2	52.8234	1
2	2	2	2	2	1	1	1	1	3	2	0		0	0	2	0	3	3	0	3	0	1	0	0	3	3	2	2	3	3	77.9487	0
3	3	2	2	3	3	3	3	3	3	1	0		0	0	0	0	3	3	3	3	3	3	3	3	3	3	3	3	3	3	63.846	1
3	3	3	3	3	3	3	3	3	3	0	0		0	0	0	0	3	2	3	3	3	2	3	3	3	3	3	3	3	3	73.3436	0
2	2	2	2	2	2	2	2	2	3	2	0		0	0	0	0	2	2	3	2	2	3	3	2	2	2	2	2	2	2	59.0137	1
2	2	2	2	2	1	1	2	1	2	0	0	1	0	1	0	0	1	2	2	2	2	2	1	1	4	2	2	2	2	4	79.3751	0
2	2	2	2	2	2	2	2	1	3	2	2	2	1	2	2	1	1	3	2	0	0	1	0	1	0	2	2	1	2	2	45.0205	1
3	3	3	3	3	2	2	2	2	3	0	0		0	0	0	0	3	3	3	3	3	2	3	2	3	3	3	3	3	3	48.4784	1
2	2	2	2	2	2	2	2	2	3	0	0		0	0	0	0	3	3	3	3	3	3	3	3	2	3	3	3	3	3	91.2519	0
2	2	2	1	2	1	2	2	1	3	0	0	0	0	0	0	0	3	2	1	0	2	3	0	1	2	2	1	1	1	1	87.5886	0
0	3	3	3	3	3	3	2	2	3	0	0		0	0	0	0	1	3	3	1	3	3	1	3	3	3	3	1	1	1	81.2259	0
3	3	2	2	3	1	2	2	2	3	0	0	0	0	0	0	0	3	3	3	3	3	3	3	2	2	3	3	3	3	3	77.4668	0
2	2	3	2	3	2	3	3	3	3	0	0	0	0	0	0	0	2	3	3	3	3	2	3	3	4	4	4	3	3	4	46.05	1
3	3	3	2	3	2	2	2	2	3	0	0	0	0	0	0	0	1	3	2	2	2	2	2	1	3	3	3	3	3	3	54.0801	1
2	2	2	2	2	2	2	2	2	2	2	1	2	1	1	1	1	3	2	2	2	2	2	2	2	2	2	2	2	2	2	73.5708	0
2	2	1	1	2	1	2	1	1	3	2	2		1	1	1	0	3	2	3	3	2	3	2	2	2	2	2	2	2	2	80.4018	0
2	2	2	2	2	2	1	2	1	3	1	1	0	1	1	0	0	2	3	3	2	3	3	2	3	3	3	3	3	3	3	47.0986	1
2	2	2	2	2	2	2	2	2	3	0	0	0	0	0	0	0	2	1	2	2	2	2	2	2	4	4	4	4	4	4	77.4695	0
2	2	2	2	2	1	0	0	0	3	2	2	2	2	2	1	0	3	3	3	2	3	3	3	3	3	3	3	3	3	3	70.8412	0
3	3	3	3	3	3	3	3	3	3	0	0	0	0	0	0	0	3	3	3	3	3	3	3	3	4	4	4	4	3	3	78.9781	0
2	2	2	2	2	1	1	1	1	2	2	2	2	2	2	2	1	1	2	2	1	1	1	1	1	3	3	3	3	3	3	43.2464	1
3	3	3	3	3	3	3	3	3	3	2	2		0	2	2	0	3	3	3	3	2	2	3	3	3	3	3	3	1	1	36.243	1
1	1	1	1	1	1	1	1	1	2	1	1	1	1	0	0	0	2	2	2	2	2	2	2	2	2	3	3	3	2	4	63.0684	1
2	2	2	2	2	2	2	2	2	2	0	0		0	0	0	0	3	3	3	3	3	3	3	3	2	2	3	3	2	2	50.5921	1
1	2	2	2	1	1	1	1	1	2	2	2	2	2	2	2	1	2	1	1	0	1	2	1	1	2	2	2	2	2	2	40.755	1
3	3	3	3	3	3	3	3	3	3	0	0		0	0	0	0	3	3	3	3	3	3	3	3	3	3	3	3	3	3	73.59	0
1	1	1	1	1	1	1	1	1	3	3	3	2	2	2	2	1	2	0	1	0	0	1	0	0	1	4	4	4	4	4	75.6954	0
1	1	1	1	1	0	0	0	0	1	3	3	3	3	3	3	1	0	0	0	0	0	0	0	0	0	1	1	0	0	1	74.3374	0
3	3	2	2	2	2	1	1	1	3	2	1		0	1	0	0	3	3	3	3	3	3	3	3	3	3	3	3	3	3	78.5318	0
3	3	3	3	3	3	3	2	2	3	0	0	0	0	0	0	0	3	3	2	3	3	3	3	3	2	3	3	3	3	3	72.3279	0
3	3	3	3	3	3	3	3	3	3	0	0		0	0	0	0	3	3	3	3	3	3	3	3	3	3	3	3	3	3	75.2053	0
3	3	3	3	3	2	2	2	1	3	0	3		0	0	0	0	3	2	2	2	2	2	2	1	2	2	2	2	2	2	68.3251	0
2	2	2	2	2	2	1	2	2	2	0	0		0	0	0	0	3	3	3	3	3	3	3	3	3	3	3	3	3	3	54.2005	1
3	3	3	3	3	3	3	3	3	3	0	0		0	0	0	0	3	3	3	3	3	3	3	3	3	3	3	3	3	3	79.7255	0
0	0	0	0	0	0	0	0	0	3	3	3		2	3	3	3	0	0	0	0	0	0	0	0	2	2	2	2	2	2	53.0233	1
2	2	2	2	2	0	1	1	1	3	1	2	2	0	0	0	0									0	0	0	0	0	0	68.848	0
3	3	3	1	1	1	1	1	1	3	0	0		0	0	0	0	3	1	3	1	3	1	1	1	2	2	2	2	2	2	70.5373	0
2	2	2	2	2	2	1	2	1	1	1	1	0	0	0	0	0	1	1	1	2	2	1	1	1	2	2	2	1	1	1	79.9309	0
2	2	2	2	2	2	2	2	2	2	0	0		0	0	0	0	3	1	2	3	3	2	2	2	2	2	2	2	2	2	66.05	0
3	3	3	3	3	2	3	3	3	3	0	0		0	0	0	0	3	3	3	3	3	3	3	3	3	3	3	2	2	2	68.8453	0
2	3	2	2	3	2	1	2	2	3	1	0	0	0	0	0	0	1	3	1	3	2	2	3	3	1	2	3	0	1	0	70.5565	0
0	0	0	0	0	0	0	0	0	0	0	0	0	0	0	0	0	1	1	0	0	1	0	0	0	0	2	2	1	2	1	70.896	0
3	3	3	3	3	3	3	3	3	3	0	0	0	0	0	0	0	3	3	1	3	1	1	1	1	2	2	2	2	2	2	68.1034	0
2	2	2	2	2	2	2	2	2	0	2	2	2	1	1	1	1															67.8077	0
3	3	3	3	3	3	3	3	3	3	0	0		0	0	0	0	3	3	3	3	3	3	3	3	3	3	3	3	3	3	77.2697	0
2	2	2	2	2	2	2	2	2	3	0	0		0	0	0	0	3	3	3	3	3	3	1	1	2	2	2	2	2	2	75.1889	0
2	2	2	2	2	2	2	2	2	3	1	0		0	0	1	0	0	0	0	0	0	0	0	0	0	0	0	0	0	0	72.4456	0
3	3	3	3	3	3	3	3	3	2	2	3		3	2	2	3	3	2	2	2	2	2	2	1	2	2	1	1	2	2	60.5743	1
3	3	3	3	3	3	2	2	2	3	0	0	0	0	0	0	0	2	2	2	2	2	2	2	3	3	3	3	3	3	3	64.807	1
2	2	2	2	2	2	2	2	2	3	0	0	0	0	0	0	0	3	3	3	3	3	3	3	2	3	2	2	2	2	1	43.0602	1
2	2	2	2	2	2	2	2	2	3	1	1		1	1	1	0	1	2	2	2	2	1	1	2	2	2	2	2	2	2	69.1821	0
3	3	3	3	3	3	3	3	3	3	1	0		0	0	0	0	2	3	3	3	3	3	3	3	3	3	3	3	3	3	83.6708	0
0	0	0	0	0	0	0	0	0	3	0	0		0	0	1	1	1	0	0	1	1	1	2	1	1	1	1	1	1	1	77.8994	0
0	0	0	0	0	0	0	0	0	3	3	3		3	3	3	3	0	0	0	0	0	0	0	0	0	0	1	1	1	1	74.7837	0
2	2	2	2	2	3	2	2	2	3	0	0	0	0	0	0	0	2	3	3	2	2	2	2	2	4	4	4	4	4	4	66.9671	0
3	3	3	3	3	3	3	3	3	3	0	0		0	0	0	0	3	3	3	3	3	3	3	0	3	3	3	2	2	1	65.5462	0
2	2	2	2	2	2	2	2	2	1	0	0		0	0	0	0	1	2	1	1	1	2	2	2	2	1	1	1	1	1	67.501	0
2	2	1	2	1	1	1	1	1	2	0	0	0	0	0	0	0	2	2	2	2	2	2	2	1	3	3	3	3	3	2	48.2485	1
1	2	2	2	2	1	1	1	1	3	2	1	0	0	1	0	0	2	2	2	2	2	1	2	1	2	2	2	2	2	2	66.3374	0
2	2	2	2	2	2	2	2	2	3	2	2		2	2	2	0	3	3	3	2	2	1	2	2	3	3	3	3	3	3	73.8063	0
2	2	2	2	2	1	1	1	1	3	2	3		3	3	3	0	0	0	0	0	0	1	0	0	1	2	2	2	2	2	46.7262	1
3	3	3	3	3	3	3	3	3	3	0	0		0	0	0	0	3	3	3	3	3	3	3	3	3	3	3	3	3	3	67.9336	0
3	3	3	3	3	2	3	3	2	3	0	0	0	0	0	0	0	3	2	3	3	2	2	2	2	2	2	2	2	2	2	47.7967	1
2	3	2	2	2	3	3	2	2	3	0	0	0	0	1	0	0	0	3	2	3	3	3	2	2	4	2	3	4	4	4	70.7755	0
2	2	2	2	2	2	1	1	1	2	0	1		1	1	1	0	3	1	1	1	2	1	1	1	2	2	2	2	2	2	46.5483	1
2	2	2	2	2	1	2	1	1	3	2	0		0	0	0	0	0	1	1	0		0	0	0	2	2	1	1	1	1	76.3443	0
2	2	2	0	1	0	0	0	0	3	2	0	0	2	1	0	2	1	3	3	1	1	1	1	2	1	2	2	1	1	2	53.4531	1
1	1	2	1	2	1	0	0	0	3	3	2	2	3	3	2	1	2	3	1	1	2	2	1	1	1	2	3	3	2	3	55.8679	1
3	3	2	3	3	2	3	3	2	3	0	0	0	0	0	0	0	3	3	3	3	3	2	2	2	3	3	3	3	3	3	64.7166	1
2	2	2	2	2	1	1	1	1	3	2	2	2	2	2	2	1	2	2	2	2	2	2	2	2	4	2	2	2	2	2	69.2998	0
2	2	2	2	2	2	2	2	2	2	2	1		1	1	1	1	3	3	2	3	2	2	2	2	2	2	2	2	2	2	78.4798	0
1	3	3	2	3	2	1	2	2	3	0	1		0	0	1	0	1	2	3	1	2	1	2	2	3	3	2	3	2	3	66.154	0
2	2	1	1	2	1	1	1	1	3	2	2		0	1	0	0	3	2	1	2	3	2	1	2	1	1	2	2	1	1	67.6899	0
2	2	1	1	2	1	2	1	1	3	0	0		0	1	0	0	1	3	3	3	3	2	2	1	2	2	3	2	2	2	75.8515	0
2	2	2	2	3	1	2	2	1	3	2	0		0	0	0	0	3	2	2	2	2	2	2	2	3	3	3	2	2	2	79.2382	0
2	2	2	2	2	2	2	2	2	3	1	1	1	1	1	1	0	2	2	3	2	2	2	2	2	2	2	2	2	2	2	46.5099	1
1	1	1	1	2	2	2	2	1	3	0	0		0	1	0	0	1	2	2	2	2	1	1	2	3	2	2	2	2	2	65.7817	0
1	2	2	2	2	2	2	1	1	3	2	2		2	2	2	2	3	3	3	3	3	3	3	3	2	2	2	2	2	1	68.7878	0
1	1	1	1	1	0	1	1	1	2	0	0		0	0	0	0	3	3	3	3	3	3	3	3	3	3	2	0	2	3	69.3299	0
3	3	3	3	3	3	3	3	3	3	0	0		0	0	0	0	3	3	3	3	3	3	3	2	3	3	0	0	0	0	87.4517	0
2	2	2	2	2	2	1	1	1	2	2	2		2	3	3	2	2	2	2	2	2	2	1	1	2	2	2	2	2	2	77.037	0
2	2	2	2	2	2	2	2	2	3	0	0	0	0	0	0	0									4	4	2	2	2	4	76.2485	0
2	2	2	2	2	2	2	1	2	2	1	1		1	1	1	1	3	3	2	2	2	3	2	2	2	2	2	2	2	2	84.1362	0
2	2	2	2	2	2	2	2	2	3	0	0		0	0	0	0	3	3	3	3	3	3	3	3	2	2	1	2	2	1	62.5236	1
2	2	2	2	2	2	2	2	2	2	1	0	0	0	0	0	0	2	3	3	2	2	3	2	2	3	3	3	3	3	3	50.9754	1
3	3	2	2	2	3	3	3	2	3	0	0		0	0	0	0	3	2	3	3	2	2	2	3	3	3	3	3	3	2	79.0438	0
3	2	2	2	3	2	2	2	2	3	0	0		0	0	0	0	3	2	3	2	3	3	3	3	3	3	2	2	2	2	63.1916	1
2	3	2	2	2	2	2	2	2	1	0	1	0	0	0	0	0	1	2	2	3	1	2	1	2	2	2	3	3	2	1	72.7687	0
2	2	2	2	2	2	2	2	2	3	2	2	2	0	2	0	0	3	3	3	3	3	3	3	3	3	3	3	2	2	2	57.7077	1
2	3	3	2	3	2	3	3	2	3	0	0		0	0	0	0	3	2	2	3	3	3	2	2	2	2	2	2	2	2	74.8166	0
2	2	2	2	2	3	3	2	2	3	0	0	0	0	0	0	0	2	1	1	2	2	2	2	2	2	3	2	2	2	2	81.2806	0
2	2	2	2	2	2	2	2	2	3	3	0	0	0	0	0	0	3	3	3	3	3	3	3	3	2	3	3	3	3	3	71.0903	0
3	3	3	3	3	3	3	3	3	3	0	0	0	0	0	0	0	2	2	2	1	1	1	1	1	1	4	1	4	4	4	59.7666	1
0	0	0	0	0	0	0	0	0	3	3	3		3	3	3	2	0	0	0	0	0	0	0	0	0	2	2	1	2	2	68.2649	0
2	2	2	2	1	2	1	1	2	2	2	1	2	1	1	0	1	2	2	2	2	2	2	2	2	2	2	2	2	2	2	73.371	0
3	3	3	3	3	3	3	3	3	3	0	0	0	0	0	0	0	2	3	3	2	2	3	2	2	3	3	3	3	3	3	67.345	0
2	2	2	2	2	2	2	2	2	3	0	0	0	0	0	0	0	3	3	3	3	3	3	3	3	2	2	2	2	2	2	68.7851	0
2	2	1	1	2	2	2	2	2	3	0	0	0	0	0	0	0	2	0	2	2	2	2	2	2	2	2	2	2	2	2	82.5154	0
2	2	2	2	2	2	2	2	2	3	0	0	0	0	0	0	0	3	3	3	3	3	3	3	3	3	3	3	3	3	3	68.8535	0
3	2	2	2	2	2	2	2	2	3	0	0	0	0	0	0	0	3	3	3	3	3	3	2	3	4	4	4	4	4	4	62.5072	1
3	3	3	3	3	3	3	3	3	3	0	0		0	0	0	0	3	3	3	3	3	3	3	3	3	3	3	3	3	3	69.141	0
3	3	3	3	3	3	3	3	3	3	0	0	0	0	0	0	0	2	3	3	3	3	2	2	2	4	4	3	3	3	4	66.0883	0
3	3	3	2	3	2	2	2	2	2	2	2		2	2	2	1	0	2	2	2	2	2	2	2	2	2	2	2	2	2	82.2909	0
2	2	2	2	1	1	1	1	2	3	0	0	0	0	0	0	0	2	2	2	2	2	2	2	3	2	2	2	3	3	2	72.1061	0
2	2	2	2	2	3	2	2	2	3	0	0	0	0	0	0	0	3	3	3	3	3	3	3	3	3	3	3	3	3	1	58.7919	1
3	3	3	3	3	3	3	3	3	3	2	2		0	0	0	0	3	3	3	3	3	3	3	3	2	2	2	2	2	2	76.7988	0
3	3	2	1	2	1	1	1	0	3	2	3	3	3	3	3	3	0	1	0	0	0	0	0	1	1	2	2	2	1	2	64.7166	1
2	2	2	2	2	2	2	2	2	3	2	1	2	2	2	1	0	3	2	2	2	2	2	2	2	2	2	2	2	2	2	76.306	0
2	2	2	1	1	1	1	1	1	2	2	2	2	2	2	2	2	2	3	1	1	2	2	1	1	3	2	2	2	2	2	76.4045	0
2	2	2	2	2	2	2	2	2	3	1	0	0	0	0	0	0	2	2	2	2	2	2	2	2	2	2	2	2	2	2	65.7515	0
2	2	2	2	2	2	2	2	2	3	0	0	0	0	0	0	0	2	2	2	2	2	2	2	2	2	2	2	2	2	2	81.3025	0
2	2	2	2	2	2	2	2	2	3	3	2	2	2	1	1	1	2	1	1	2	2	3	3	3	3	3	3	3	3	3	76.013	0
2	3	2	2	3	2	2	2	2	3	0	0		0	0	0	0	2	3	3	2	2	1	1	2	2	2	2	3	2	1	77.2861	0
3	3	3	3	3	3	3	3	3	3	0	0		0	0	0	0	3	3	3	3	3	3	3	3	3	3	3	3	3	3	67.8323	0
																															44.2348	1
2	2	1	1	2	1	1	2	1	3	2	2		2	1	1	0	3	1	1	1	1	1	1	1	2	2	2	2	2	2	60.243	1
3	3	3	3	3	3	3	3	3	3	0	0		0	0	0	0	3	3	3	3	3	3	3	3	3	3	2	3	3	3	65.1246	0
2	2	1	1	1	1	1	1	0	3	2	2	3	2	2	1	0	1	2	1	0	0	0	0	0	0	0	0	0	0	0	45.8255	1
2	2	2	2	2	1	2	2	1	2	0	0	0	0	0	0	0	2	2	3	3	3	2	2	3	3	3	3	2	2	3	73.7707	0
1	2	2	1	1	1	1	1	1	3	1	0	0	0	0	0	0	1	1	2	2	2	1	1	0	1	1	1	1	1	1	65.9459	0
2	2	2	2	2	2	2	2	2	3	2	2		2	2	2	1	1	1	1	1	1	1	1	1	2	1	1	1	1	1	67.8131	0
2	2	2	2	2	2	2	2	2	3	0	0	0	0	0	0	0	3	3	3	3	3	3	3	3	3	3	3	3	3	3	61.9322	1
2	2	2	2	2	2	2	2	2	3	0	0	1	1	1	0	1	1	2	2	2	2	2	2	2	2	2	2	2	2	2	65.5818	0
3	3	3	3	3	3	3	3	3	3	0	0	0	0	0	0	0	1	3	3	3	3	3	3	3	3	3	3	3	3	2	54.718	1
3	3	3	1	1	1	0	0	0	2	2	2		2	2	1	0	0	1	0	0	1	1	0	1	2	2	1	2	2	2	59.5065	1
3	3	3	3	3	3	3	3	3	3	0	0		0	3	0	0	3	3	3	3	3	3	3	3	1	1	1	1	1	1	62.3539	1
2	2	2	2	2	2	2	2	2	3	0	1		0	0	0	0	3	2	2	2	3	2	2	2	3	3	3	3	3	3	44.8152	1
2	2	2	2	2	2	2	2	2	3	2	2		1	1	1	0	3	3	3	2	3	3	2	2	2	2	2	2	2	2	63.3203	1
3	3	3	3	3	3	3	3	2	3	0	0	0	0	0	0	2	3	2	2	2	2	2	2	2	3	3	3	2	3	2	45.0096	1
																															73.1191	0
2	2	2	2	2	2	2	2	2	0	1	0	0	0	0	0	0	1	0	0	1	1	0	1	1	2	2	2	2	2	2	76.9028	0
0	0	0	0	0	0	0	0	0	3	3	3		3	3	3	3	1	1	1	0	1	0	0	0	0	0	1	1	1	1	58.7454	1
2	2	2	2	2	2	2	2	2	3	0	0		0	0	0	0	3	2	1	3	3	1	1	1	3	3	2	3	2	3	69.9596	0
3	3	1	1	1	1	0	0	0	3	3	3	3	3	3	1	1	3	3	3	3	3	3	3	3	1	1	1	1	1	1	55.679	1
3	3	3	3	3	3	3	3	3	3	0	0		0	0	0	0	2	3	3	3	3	3	3	3	3	3	3	3	3	3	68.7248	0
2	2	2	0	2	0	0	2	0	2	2	2	0	2	1	0	0	2	2	3	3	3	2	2	3	2	3	3	3	2	2	51.4408	1
3	3	3	3	3	2	2	2	2	3	0	0		0	0	0	0	1	3	2	2	2	2	2	1	3	3	3	3	3	3	70.1896	0
3	3	3	3	3	3	3	3	3	3	0	0		0	0	0	0	3	3	3	3	3	3	3	3	3	3	3	3	3	3	80.3744	0
3	3	3	3	3	3	3	3	3	3	0	0		0	0	0	0	3	2	2	3	3	2	3	3	2	2	2	2	2	2	71.2245	0
2	2	2	2	2	2	2	2	2	2	2	2	2	2	2	2	2	2	1	2	2	2	1	1	2	1	2	2	2	2	2	77.3546	0
2	2	2	2	2	2	2	2	2	3	1	1	0	0	0	0	0	2	2	2	2	2	2	2	2	3	3	3	3	3	3	77.8884	0
2	2	2	2	2	2	2	2	2	3	2	2	2	1	1	1	0	1	1	1	1	1	1	1	1	4	4	4	4	4	4	69.5188	0
3	2	2	2	2	2	2	2	2	3	2	1	0	0	1	0	0	1	0	0	0	0	0	0	1	2	2	2	2	2	2	52.3306	1
2	2	2	2	2	2	1	2	2	3	2	1	2	0	0	0	0	2	3	2	2	2	2	2	2	3	3	3	3	3	3	53.1684	1
3	3	3	3	3	3	2	3	3	3	2	2	2	2	2	2	3	3	3	2	3	3	3	2	2	2	3	3	2	2	2	72.4182	0
3	3	3	3	3	3	3	3	3	3	0	0		0	0	0	0	3	3	3	3	3	3	3	2	3	3	3	3	3	2	55.0849	1
3	3	3	3	3	3	3	3	2	2	0	0		0	0	0	0	3	3	3	3	3	3	3	3	2	2	2	2	2	2	82.2936	0
2	2	3	2	3	1	1	1	1	3	0	1		0	1	0	0	3	2	3	2	3	3	2	3	3	3	2	2	3	1	71.7118	0
2	2	2	2	1	1	2	2	1	2	2	1	0	1	1	1	0	3	2	2	3	2	1	1	1	3	3	2	2	2	1	54.9288	1
2	2	2	2	2	2	1	1	1	2	2	0	0	0	0	1	0	1	2	2	2	1	2	1	2	2	2	3	2	2	4	77.8392	0
2	2	2	2	2	1	1	2	2	3	1	1	1	0	0	1	0	1	2	1	2	1	1	1	1	1	2	2	2	2	2	74.0965	0
