# Supplementary material for: FACE-Q for Measuring Patient-reported Outcomes after Facial Skin Cancer Surgery: Cross-cultural Validation
Source: Plast Reconstr Surg Glob Open. 2024 Apr 29;12(4):e5771. doi: 10.1097/GOX.0000000000005771 (PMC11057807; doi:10.1097/GOX.0000000000005771)
Supplement: Supplementary file 9 [file gox-12-e5771-s009.xlsx]

## Sheet: Sheet1
NL_3MPOSTOP_APPEARANCE_1	NL_3MPOSTOP_APPEARANCE_2	NL_3MPOSTOP_APPEARANCE_3	NL_3MPOSTOP_APPEARANCE_4	NL_3MPOSTOP_APPEARANCE_5	NL_3MPOSTOP_APPEARANCE_6	NL_3MPOSTOP_APPEARANCE_7	NL_3MPOSTOP_APPEARANCE_8	NL_3MPOSTOP_APPEARANCE_9	NL_3MPOSTOP_PSYCHOSOCIAL_1	NL_3MPOSTOP_PSYCHOSOCIAL_2	NL_3MPOSTOP_PSYCHOSOCIAL_3	NL_3MPOSTOP_PSYCHOSOCIAL_4	NL_3MPOSTOP_PSYCHOSOCIAL_5	NL_3MPOSTOP_PSYCHOSOCIAL_6	NL_3MPOSTOP_PSYCHOSOCIAL_7	NL_3MPOSTOP_PSYCHOSOCIAL_8	NL_3MPOSTOP_SCARS_1	NL_3MPOSTOP_SCARS_2	NL_3MPOSTOP_SCARS_3	NL_3MPOSTOP_SCARS_4	NL_3MPOSTOP_SCARS_5	NL_3MPOSTOP_SCARS_6	NL_3MPOSTOP_SCARS_7	NL_3MPOSTOP_SCARS_8	NL_3MPOSTOP_CANCERWORRY_1	NL_3MPOSTOP_CANCERWORRY_2	NL_3MPOSTOP_CANCERWORRY_3	NL_3MPOSTOP_CANCERWORRY_4	NL_3MPOSTOP_CANCERWORRY_5	NL_3MPOSTOP_CANCERWORRY_6	NL_3MPOSTOP_CANCERWORRY_7	NL_3MPOSTOP_CANCERWORRY_8	NL_3MPOSTOP_CANCERWORRY_9	NL_3MPOSTOP_CANCERWORRY_10	NL_3MPOSTOP_INFORMATION_APPEARANCE_1	NL_3MPOSTOP_INFORMATION_APPEARANCE_2	NL_3MPOSTOP_INFORMATION_APPEARANCE_3	NL_3MPOSTOP_INFORMATION_APPEARANCE_4	NL_3MPOSTOP_INFORMATION_APPEARANCE_5	NL_3MPOSTOP_INFORMATION_APPEARANCE_6
2	1	1	1	1	1	1	1	0	3	1	2		1	1	0	0	3	3	3	2	2	2	2	2	0	0	0	0	0	0	0	0	0	0	0	0	0	1	1	0
3	3	3	2	3	2	2	2	3	1	0	0		0	0	0	0	3	3	3	3	3	3	3	3	0	0	0	0	0	0	0	0	0	0	3	3	3	3	3	3
2	2	2	2	2	2	2	2	2	3	0	0	0	0	0	0	0	3	3	3	3	3	3	3	3	0	0	0	0	0	0	0	0	0	0	3	3	3	3	3	4
3	3	3	3	3	3	3	3	3	3	0	0		0	0	0	0	3	3	3	3	3	2	3	3	0	0	0	0	0	0	0	0	0	0	2	3	3	1	2	1
2	2	2	2	2	2	1	1	1	3	2	2		1	1	1	0	3	2	2	1	2	1	1	1	2	2	2	2	1	1	1	0	1	0	1	2	2	2	1	1
2	2	2	2	2	2	2	2	2	3	0	0		0	0	0	0	3	3	3	3	3	3	2	2	1	1	1	2	2	0	0	0	0	0	2	2	2	2	2	2
3	3	3	3	3	3	3	3	3	3	0	0		0	0	0	0	3	3	3	3	3	3	3	3	0	0	0	0	0	0	0	0	0	0	3	3	3	3	3	3
2	1	2	2	2	1	2	2	1	3	1	2	0	0	0	0	0	3	2	2	3	3	2	2	2	3	3	3	3	2	2	2	1	2	0	1	1	2	1	1	0
3	3	3	2	2	2	2	2	2	3	0	0		0	0	0	0	3	2	2	1	1	2	1	1	0	0	0	0	0	0	0	0	0	0	1	1	2	2	2	2
2	2	2	2	2	2	2	2	2	3	0	0	0	0	0	0	0	3	3	3	2	3	2	2	2	0	1	0	1	0	0	0	0	0	0	3	3	3	3	3	2
3	3	2	2	3	3	3	3	3	3	0	0	0	0	0	0	0	3	2	3	3	3	2	3	3	1	1	0	0	0	0	0	0	0	0	2	2	2	2	2	4
3	3	3	3	3	2	2	3	2	3	0	0	0	0	0	0	0	2	2	2	2	2	2	2	3	1	1	1	1	1	1	1	1	1	1	4	4	2	3	2	4
3	3	3	3	3	2	2	2	2	3	0	0	0	0	0	0	0	3	3	3	3	3	3	3	3	0	0	0	0	0	0	0	0	0	0	3	3	3	3	3	4
2	2	2	2	2	3	2	2	2	3	0	0	0	0	0	0	0	3	3	3	3	3	3	3	3	0	0	0	0	0	0	0	0	0	0	3	3	3	3	3	3
2	3	3	3	3	2	2	2	2	3	2	1		1	1	0	0	3	3	3	3	3	3	3	3	3	3	3	3	2	1	1	1	0	0	1	1	1	1	1	1
3	3	3	3	3	2	2	2	3	3	0	0		0	0	0	0	3	3	3	3	3	3	3	3	2	2	0	2	1	0	0	0	1	0	3	3	3	3	3	3
3	3	1	2	1	3	3	2	2	3	0	2	0	1	1	0	0	3	3	3	2	3	2	3	3	0	1	0	1	0	0	0	0	0	0	2	4	4	4	4	4
3	3	3	3	3	3	3	3	3	3	0	0	0	0	0	0	0	3	3	3	3	3	3	3	3	0	0	0	0	0	0	0	0	0	0	3	3	3	3	3	3
2	3	3	2	3	2	2	2	2	3	0	0		0	0	0	0	3	2	3	3	2	2	2	2	2	2	1	1	1	0	0	0	0	0	3	3	3	3	2	2
2	2	1	1	1	2	2	2	2	2	1	1		1	1	1	1	1	1	1	1	1	1	1	2	1	1	1	1	1	1	1	1	1	1	2	2	2	2	2	2
3	3	3	3	3	3	2	2	2	3	0	0		0	0	0	0	3	3	3	3	3	2	3	2	2	2	1	0	1	0	0	0	0	0	3	3	3	3	3	3
3	3	3	2	2	3	2	3	3	1	0	0		0	0	0	0	0	3	2	2	3	2	3	2	0	1	0	0	0	0	0	0	0	0	3	2	2	2	2	3
3	3	3	3	3	3	3	3	3	3	0	0		0	0	0	0	3	3	3	3	3	3	3	3	0	2	0	0	0	0	0	0	0	0	3	3	3	3	3	3
3	3	3	2	3	2	2	2	1	3	2	2	2	2	2	2	0	2	1	1	1	1	1	1	1	1	1	1	1	1	1	0	0	0	0	3	2	2	2	2	2
2	2	2	2	2	2	2	2	2	3	2	2		2	2	2	0	3	3	3	3	3	2	2	2	3	3	3	3	3	2	2	2	2	2	2	2	2	2	2	2
3	3	3	3	3	2	3	3	3	3	0	0		0	0	0	0	3	3	3	3	3	2	3	3	0	0	0	0	0	0	0	0	0	0	3	3	3	3	3	3
2	2	2	2	2	2	2	2	2	3	0	0	0	0	0	0	0	3	3	3	3	3	3	3	3	1	1	1	1	1	0	0	0	0	0	1	2	2	2	2	2
3	3	3	2	3	2	2	2	2	3	0	1	0	0	0	0	0	3	3	3	3	3	2	2	3	2	1	1	0	0	1	0	0	0	0	3	3	3	3	2	3
3	3	3	3	3	2	2	2	2	3	0	0		0	0	0	0	1	3	2	3	2	3	2	2	1	1	0	1	1	0	0	0	0	0	2	3	2	1	1	1
2	2	2	2	2	2	2	2	2	3	1	1	0	0	0	0	0	2	3	3	2	2	3	3	3	1	2	1	1	2	0	1	0	0	0	3	3	3	3	3	3
2	2	2	2	2	2	2	2	2	3	1	1		1	1	1	1	3	2	2	2	2	2	2	2	2	2	2	2	1	1	1	2	1	1	2	2	2	2	2	2
0	0	3	3	3	3	3	3	3	3	0	0	0	0	0	0	0	3	3	3	3	3	3	3	3	0	2	0	0	0	0	0	0	0	0	4	4	4	4	4	4
3	3	3	2	3	2	3	3	3	3	0	0	0	0	0	0	0	2	3	3	3	3	2	3	3	1	0	0	0	0	0	0	0	0	0	3	2	2	2	2	1
0	0	0	0	0	0	0	0	0	3	0	0	0	0	0	0	0	3	3	3	3	3	3	3	3	2	2	0	2	2	1	0	0	0	0	4	4	4	3	3	4
2	2	2	2	2	2	0	0	0	3	3	3	3	3	3	3	2	2	2	2	0	2	2	2	2	0	1	0	0	0	0	0	0	0	0	2	4	4	4	4	4
3	3	3	3	3	3	3	3	3	3	0	3	0	0	0	0	0	3	3	3	3	3	3	3	3	3	2	2	2	2	1	2	0	1	0	2	2	2	2	2	2
2	2	2	2	2	2	2	2	2	3	0	0	0	0	0	0	0	2	2	2	3	3	2	3	2	1	2	0	2	2	2	0	0	0	0	2	3	2	2	2	2
1	2	2	1	1	2	2	1	1	2	0	0		0	0	0	0	1	2	2	3	2	2	1	2	2	2	2	3	3	1	1	1	0	0	1	1	2	2	1	1
2	1	1	1	1	1	0	1	0	2	2	0		0	2	2	0	3	2	2	3	3	2	3	3	2	2	2	2	2	0	0	0	0	0	1	1	1	1	1	0
3	3	2	2	3	2	2	3	2	2	2	0		0	2	0	0	3	2	3	3	3	2	3	3	1	2	0	1	0	0	0	0	1	0	3	3	2	2	3	3
3	3	3	3	3	3	3	3	3	3	0	0		0	0	0	0	3	3	3	3	3	3	3	3	0	0	0	0	0	0	0	0	0	0	3	3	3	3	3	3
3	3	3	3	3	3	3	3	3	3	0	0	0	0	0	0	0	3	3	3	2	3	3	2	3	0	0	0	0	0	0	0	0	0	0	3	3	3	3	2	2
3	1	1	2	1	2	2	1	2	3	2	2		2	2	2	0	3	3	2	3	3	3	3	3	2	3	3	2	3	1	2	1	2	0	2	2	3	3	3	2
3	3	3	3	3	3	3	3	3	3	0	0	0	0	0	0	0	3	3	3	3	3	3	3	3	0	0	0	0	0	0	0	0	0	0	3	3	3	3	3	3
3	3	3	3	3	3	3	3	3	3	0	0	0	0	0	0	0	2	2	3	2	2	2	2	3	0	0	0	1	0	0	0	0	0	0	3	3	3	3	3	3
3	3	3	3	3	3	3	3	3	3	0	0		0	0	0	0	3	3	3	2	3	3	2	2	2	2	2	2	2	0	0	0	0	0	3	3	3	3	3	3
2	2	2	2	2	2	2	2	2	3	0	0	0	0	0	0	0	2	2	2	3	3	2	3	3	2	2	2	2	2	0	1	0	1	0	3	3	3	3	3	3
3	3	3	3	3	3	3	3	3	3	0	3		0	0	0	0	3	3	3	3	3	3	3	3	0	0	0	0	0	0	0	3	0	3	3	3	3	3	3	3
2	2	2	2	2	2	2	2	1	2	3	0	0	0	0	0	0	2	2	2	3	2	1	2	2	2	2	3	2	1	1	0	0	0	0	2	2	2	2	2	2
3	3	3	3	2	2	3	3	3	0	0	0	0	0	0	0	0	3	3	3	3	3	3	3	3	2	2	2	2	0	0	0	0	0	0	3	3	3	2	1	1
3	3	3	3	3	3	3	3	3	3	0	0	0	0	0	0	0	2	3	2	2	3	2	2	2	1	0	0	0	0	0	0	0	0	0	2	2	2	2	2	1
1	1	1	1	1	1	1	1	1	2	1	0		0	0	0	0	3	3	3	3	3	3	3	3	2	2	1	2	2	0	0	0	0	0	2	0	1	0	0	1
2	2	2	2	2	1	2	2	2	3	1	0	0	0	0	0	0	3	3	3	3	3	3	3	3	0	0	0	0	0	0	0	0	0	0	4	3	4	3	3	4
2	2	2	2	2	2	2	2	1	3	0	0		0	0	0	0	3	2	3	3	3	2	3	3	1	1	1	1	1	0	1	0	1	0	2	2	2	2	2	2
3	3	3	3	3	3	3	3	3	3	0	0	0	0	0	0	0	3	3	3	3	3	3	3	3	2	2	2	2	2	0	0	0	0	0	4	3	3	3	3	4
2	2	2	2	2	2	2	2	2	2	1	1	1	1	1	1	1	2	2	2	2	2	2	2	2	2	2	2	2	2	0	1	1	1	0	2	2	2	2	2	2
3	3	3	3	3	3	3	3	3	3	0	3		0	0	0	0	3	3	3	3	3	2	3	3	0	0	0	0	0	0	0	0	0	0	3	3	3	2	2	3
3	3	3	3	3	3	2	2	3	3	0	0	0	0	0	0	0	3	2	3	3	3	2	2	3	0	0	0	0	0	0	0	0	0	0	4	4	2	2	2	4
3	3	3	3	3	3	3	3	3	3	0	0	0	0	0	0	0	3	3	3	3	3	3	3	3	0	1	0	1	0	0	0	0	0	0	3	3	3	3	3	3
2	2	1	1	1	1	1	1	1	1	1	1		1	1	1	0	3	2	2	2	3	1	1	3	1	1	1	2	1	0	0	0	0	0	2	2	3	2	2	3
3	3	3	2	3	2	2	2	2	3	1	1		1	0	0	0	0	3	1	0	3	1	1	1	0	0	0	0	0	0	0	0	0	0	1	2	1	2	2	0
2	2	2	2	2	2	2	2	2	3	0	2		0	0	0	0	3	2	2	2	2	2	2	2	0	0	0	2	0	0	0	0	0	0	2	2	2	2	2	2
3	3	3	3	3	3	3	3	3	3	0	0		0	0	0	0	3	3	3	3	3	3	3	3	3	3	2	2	2	0	2	2	2	0	2	2	3	3	3	2
2	2	3	2	3	2	2	2	2	3	0	1	0	0	0	0	0	3	3	3	3	3	3	3	3	2	2	2	1	2	0	0	0	1	0	3	3	3	3	3	4
3	3	3	3	3	2	2	3	2	3	0	0	3	0	0	0	0	2	2	3	3	3	3	3	2	2	2	0	1	0	0	0	0	0	0	4	4	4	4	4	4
2	2	2	2	1	2	2	2	2	3	1	1	0	1	1	0	0	2	2	2	3	2	2	2	2	2	1	1	2	2	0	0	0	0	0	2	1	2	2	2	2
3	3	2	2	2	2	2	2	2	2	1	1		1	1	1	1	3	3	3	3	2	2	3	2	2	2	1	2	2	0	0	0	0	0	3	3	3	3	3	3
2	2	2	2	2	2	2	2	2	3	0	0		0	0	0	0	3	3	3	3	3	3	3	3	3	2	3	3	3	0	0	0	2	0	3	3	3	3	3	3
2	2	2	2	2	2	2	2	2	3	3	3	2	3	3	3	3	3	3	3	3	3	3	3	3	2	2	2	2	2	2	2	2	2	2	4	2	2	2	2	2
3	3	3	3	3	3	3	3	3	3	0	0	0	0	0	0	0	3	3	3	3	3	3	3	3	2	2	2	2	1	1	1	1	1	1	3	3	3	3	3	3
3	3	3	3	3	3	3	3	3	3	0	0		0	0	0	0	3	3	3	3	3	3	3	3	0	2	0	0	0	0	0	0	0	0	2	2	2	2	2	2
2	2	1	2	1	3	1	2	1	0	1	1		0	0	1	0	1	2	3	2	2	1	2	1	0	0	0	0	0	0	0	0	0	0	2	2	2	2	2	0
3	3	3	3	3	3	2	2	3	3	0	0		0	0	0	0	3	3	3	3	3	3	3	3	2	3	2	3	2	2	1	1	0	0	3	3	3	3	3	3
3	3	2	2	3	2	3	3	2	2	0	0	0	0	0	0	0	2	2	2	3	3	2	2	2	0	2	0	2	0	0	0	0	0	0	3	3	3	3	3	4
3	3	3	3	3	3	3	3	3	3	0	0		0	0	0	0	3	2	2	3	2	2	3	3	2	2	1	2	2	0	0	0	0	0	3	3	3	3	3	3
2	2	2	2	2	2	2	2	2	3	0	0		0	0	0	0	3	3	2	2	3	2	3	1	2	2	2	3	3	1	1	1	1	0	3	2	2	2	2	2
2	2	2	1	1	1	2	1	1	3	0	1	0	0	0	1	0	2	2	3	3	3	1	2	2	2	2	1	0	0	0	0	0	0	0	1	1	1	2	1	2
3	3	3	3	3	3	3	3	3	3	0	3	0	0	0	0	0	3	3	3	2	3	3	2	2	0	0	0	0	0	0	0	0	0	0	0	3	3	2	3	2
3	3	3	3	1	3	2	2	2	3	0	0		0	0	2	0	3	2	2	2	2	2	2	2	1	0	0	0	0	0	0	0	0	0	2	2	3	3	2	2
2	2	2	2	2	2	2	2	2	3	1	1	1	1	1	1	0	1	3	1	1	1	0	1	1	2	2	2	2	2	0	1	0	0	0	2	2	2	2	2	2
3	3	3	3	3	3	3	3	3	3	3	3	3	3	3	3	0	3	3	3	3	3	3	3	3	0	0	0	0	0	0	0	0	0	0	3	3	3	2	3	3
2	2	2	2	2	0	2	2	1	3	1	3	3	3	3	2	2	3	3	3	3	3	3	3	3	0	2	0	2	1	0	0	0	0	0	3	2	3	3	3	3
2	3	3	3	3	3	2	3	3	3	0	0	0	0	0	0	0	3	3	3	3	3	3	2	3	1	1	1	1	1	2	0	0	0	0	3	3	3	2	3	2
3	3	3	2	3	2	3	3	2	3	0	0	0	0	0	0	0	3	3	3	3	3	3	2	3	0	0	0	0	0	0	0	0	0	0	3	3	3	3	3	3
2	2	2	2	2	2	2	2	2	3	0	0	0	0	0	1	0	2	2	3	3	2	0	2	2	0	2	1	3	1	0	0	0	0	0	2	2	2	2	2	2
1	2	0	0	0	0	0	0	0	3	2	3		2	2	2	0	0	0	0	0	0	1	0	0	1	1	1	1	1	0	0	0	0	0	1	1	1	1	1	1
2	2	2	2	2	2	2	2	2	3	0	2	0	0	0	0	0	3	2	3	3	3	3	2	2	2	2	2	2	2	2	2	2	0	0	4	4	4	4	4	4
3	3	3	3	3	3	3	3	3	3	1	1		1	0	0	0	3	3	3	3	3	2	3	3	0	0	0	0	0	0	0	0	0	0	3	3	2	2	2	1
2	1	2	1	2	1	2	2	1	3	3	3		3	3	2	1	0	1	1	2	1	1	0	0	2	2	2	1	2	1	1	1	0	0	0	2	2	2	2	2
3	3	3	2	3	2	3	3	3	3	0	0		0	0	0	0	3	3	3	3	3	3	3	3	2	2	0	0	1	0	0	0	0	0	3	3	2	3	3	3
3	3	3	3	3	3	3	3	2	3	0	0	0	0	0	0	0	3	2	3	3	3	2	2	2	1	2	2	2	2	2	0	0	0	0	2	3	3	2	2	2
1	1	1	1	1	1	2	2	2	3	0	0	0	0	0	0	0	2	3	3	3	3	3	3	2	0	0	0	0	1	0	0	0	0	0	4	4	4	4	4	4
1	2	3	3	3	3	2	2	2	3	0	0	0	0	0	0	0	3	3	3	3	3	3	3	3	2	2	1	0	0	0	0	0	0	0	3	3	3	3	3	3
1	1	1	1	1	1	1	1	1	1	3	0	2	2	2	2	1	0	1	1	1	1	1	1	1	2	2	2	2	1	2	2	2	0	1	2	2	2	2	2	2
2	1	1	1	1	1	1	0	0	3	3	3	2	0	1	2	0	1	1	1	0	1	1	0	0	2	2	2	2	0	0	0	0	0	0	2	1	2	2	2	3
2	2	2	2	2	2	2	2	2	0	0	0		0	0	0	0	3	2	2	2	2	2	2	2	1	2	1	2	1	1	0	0	1	0	2	2	2	2	2	2
3	3	3	3	3	2	2	2	2	3	3	3	3	3	3	3	3	3	3	3	3	3	3	3	3	2	2	2	2	2	0	1	0	0	0	4	4	4	4	4	4
3	3	3	3	3	3	3	3	3	3	3	3		3	3	3	3	3	3	3	2	3	3	3	3	2	3	1	3	3	3	2	3	0	2	3	3	2	2	2	2
2	2	1	1	1	1	2	1	1	2	2	2	1	2	2	2	0	2	2	2	2	2	2	1	1	1	2	2	2	2	1	1	1	1	1	2	3	2	2	2	3
2	2	2	2	2	1	2	2	1	2	1	2	0	2	1	1	0	1	1	2	3	2	2	3	1	0	2	1	0	2	1	0	1	0	0	1	2	3	3	3	3
3	3	3	2	2	2	2	2	2	3	0	0	0	0	0	0	0	2	2	3	3	2	0	2	2	2	2	2	2	1	0	1	0	0	0	3	3	3	3	3	3
3	3	3	2	2	2	3	2	2	3	0	0	0	0	0	0	0	3	2	2	3	2	2	3	2	1	2	1	1	1	1	1	0	0	0	3	3	2	3	2	2
3	3	3	3	3	3	3	3	3	3	0	0	0	0	0	0	0	3	3	3	3	3	3	2	3	0	1	0	0	0	0	0	0	0	0	3	3	3	3	3	3
3	3	3	3	3	3	3	3	3	3	0	0	0	0	0	0	0	3	3	3	3	3	3	3	3	2	2	1	2	0	0	0	0	0	0	3	3	3	3	3	3
3	3	3	3	3	1	1	1	0	3	2	2	0	2	0	2	0	1	1	2	2	2	0	1	3	3	3	2	2	1	0	2	2	0	0	2	1	1	1	2	0
3	3	3	3	3	3	3	3	3	3	0	0	0	0	0	0	0	3	3	3	3	3	3	3	3	1	2	1	1	2	1	0	0	0	0	3	3	3	3	3	4
2	2	2	2	2	2	2	2	2	3	1	0	0	0	1	0	0	2	2	3	2	2	1	2	2	2	3	2	3	2	0	0	0	0	0	3	2	3	3	2	1
2	2	2	2	2	2	2	2	2	3	0	0		0	0	0	0	3	2	2	1	1	2	2	2	1	1	1	1	1	0	0	0	0	0	2	2	2	2	2	2
3	3	3	3	3	3	3	3	3	2	1	0	0	0	0	0	0	2	3	3	3	3	3	3	3	3	2	3	2	3	0	0	0	0	0	3	3	3	3	3	3
2	1	1	1	1	2	1	1	1	2	2	2	2	2	2	2	1	2	2	2	2	2	2	2	2	1	1	1	1	1	0	0	0	0	0	2	1	1	1	1	4
2	2	2	2	2	2	2	2	2	3	0	0		0	0	0	0	3	2	2	3	2	2	3	3	2	2	2	1	1	0	0	0	0	0	2	2	2	3	3	2
3	3	3	3	3	3	3	3	3	3	0	0		0	0	0	0	3	3	3	3	3	3	3	3	0	1	0	1	1	0	0	0	0	0	3	3	3	3	3	3
3	3	3	3	3	3	3	3	3	3	0	0	0	0	3	3	0	3	3	3	3	2	3	3	3	0	0	0	0	0	0	0	0	0	0	3	3	3	3	3	3
